# Supplementary material for: Growth Pattern and Condition in the Mudskipper Scartelaos histophorus in the Mekong Delta
Source: Ecol Evol. 2026 Feb 4;16(2):e73028. doi: 10.1002/ece3.73028 (PMC12869840; doi:10.1002/ece3.73028)
Supplement: Supplementary file 1 — Data S1 [file ECE3-16-e73028-s001.xlsx]

## Sheet: Sheet1
No.	Sex	Total length (TL)	Body weight (W)	Condition factor (CF)	Month	Season (1: dry; 2: wet)	Region
1	Female	8.3	3.8	1.52746	8	2	NSH
2	Female	6.2	2.12	1.74549	8	2	NSH
3	Female	8.2	3.82	1.58193	8	2	NSH
4	Female	8.1	3.06	1.306	8	2	NSH
5	Female	7.1	2.48	1.46332	8	2	NSH
6	Male	7.5	3.59	1.85129	8	2	NSH
7	Male	6.5	1.81	1.32684	8	2	NSH
8	Male	8.2	3.74	1.5488	8	2	NSH
9	Male	4.9	0.79	1.15986	8	2	NSH
10	Male	6.7	2.08	1.41531	8	2	NSH
11	Male	5.7	1.25	1.26546	8	2	NSH
12	Male	5.4	1.17	1.35282	8	2	NSH
13	Male	5.5	1.23	1.35948	8	2	NSH
14	Female	7.2	2.72	1.55069	8	2	NSH
15	Male	5.5	1.1	1.2158	8	2	NSH
16	Male	5	0.82	1.14558	8	2	NSH
17	Male	5.4	1.01	1.16782	8	2	NSH
18	Male	5.5	1.05	1.16053	8	2	NSH
19	Male	5.2	0.93	1.17985	8	2	NSH
20	Male	5	0.77	1.07573	8	2	NSH
21	Male	5.2	0.84	1.06567	8	2	NSH
22	Female	9.4	4.12	1.21963	8	2	NSH
23	Female	11.8	5.33	0.902237	8	2	NSH
24	Male	10.7	4.14	0.891363	8	2	NSH
25	Male	7	1.5	0.916473	8	2	NSH
26	Male	9.7	3.85	1.05501	8	2	NSH
27	Female	9.5	4.31	1.24312	8	2	NSH
28	Male	11	4.83	0.971591	8	2	NSH
29	Male	8.9	3.06	1.0361	8	2	NSH
30	Male	8.3	2.77	1.11344	8	2	NSH
31	Male	10.2	3.48	0.84279	8	2	NSH
32	Male	10.3	4.25	1.00488	8	2	NSH
33	Male	10.4	4.11	0.948972	8	2	NSH
34	Male	10	3.42	0.869572	8	2	NSH
35	Male	12.1	6.41	1.02012	8	2	NSH
36	Female	8	2.48	1.09128	8	2	NSH
37	Male	9.2	3.08	0.961257	8	2	NSH
38	Female	11.6	5.77	1.01863	8	2	NSH
39	Female	9.2	3.57	1.11418	8	2	NSH
40	Female	8.7	3.14	1.12427	8	2	NSH
41	Female	10.1	4.95	1.22818	8	2	NSH
42	Male	8.8	2.26	0.786773	8	2	NSH
43	Male	7.8	2.13	0.997449	8	2	NSH
44	Male	11.2	4.82	0.927574	8	2	NSH
45	Male	8	2.01	0.884464	8	2	NSH
46	Male	9.7	3.97	1.08789	8	2	NSH
47	Male	7	1.74	1.06311	8	2	NSH
48	Male	7.7	1.93	0.932916	8	2	NSH
49	Female	9	3.24	1.06732	8	2	NSH
50	Male	9	2.71	0.892731	8	2	NSH
51	Female	11.1	3.97	0.781027	8	2	NSH
52	Male	7.3	1.78	0.980961	8	2	NSH
53	Male	9.1	3.48	1.11567	8	2	NSH
54	Male	6.5	1.28	0.938314	8	2	NSH
55	Male	11.5	5.42	0.977425	8	2	NSH
56	Male	6.1	1.26	1.07972	8	2	NSH
57	Male	12.6	6.02	0.867292	8	2	NSH
58	Male	6.1	1.01	0.865486	8	2	NSH
59	Male	6.7	1.33	0.90498	8	2	NSH
60	Female	5.5	0.83	0.917373	8	2	NSH
61	Male	7	1.43	0.873704	8	2	NSH
62	Male	11.2	4.6	0.885237	8	2	NSH
63	Male	11.7	5.18	0.895382	8	2	NSH
64	Male	11.6	5.05	0.891524	8	2	NSH
65	Male	10.6	4.49	0.989291	8	2	NSH
66	Male	10.9	4.69	0.964846	8	2	NSH
67	Male	10.6	6.09	1.34182	8	2	NSH
68	Male	10.8	4.56	0.959597	8	2	NSH
69	Female	8.7	3.34	1.19588	8	2	NSH
70	Male	6.6	1.39	0.981421	8	2	NSH
71	Male	10.8	3.95	0.831229	8	2	NSH
72	Female	9.2	3.61	1.12667	8	2	NSH
73	Male	11.1	5.69	1.11941	8	2	NSH
74	Female	9.6	3.88	1.09066	8	2	NSH
75	Female	9.2	3.54	1.10482	8	2	NSH
76	Female	6.6	0.84	0.593089	8	2	NSH
77	Male	5.7	1.04	1.05286	8	2	NSH
78	Male	10.6	4.46	0.982681	8	2	NSH
79	Male	10.5	4.54	1.02389	8	2	BSH
80	Female	9.73	4.01	1.09054	8	2	BSH
81	Male	7	1.48	0.904253	8	2	BSH
82	Male	10.6	4.4	0.969461	8	2	BSH
83	Male	9.7	4.68	1.28245	8	2	BSH
84	Male	8.7	2.98	1.06698	8	2	BSH
85	Male	12.7	4.4	0.621702	8	2	BSH
86	Male	10.5	5.17	1.16597	8	2	BSH
87	Male	10.3	4.53	1.07108	8	2	BSH
88	Female	9.3	3.88	1.17918	8	2	BSH
89	Male	11	5.44	1.0943	8	2	BSH
90	Male	10.5	4.19	0.944953	8	2	BSH
91	Male	11.2	5.08	0.977609	8	2	BSH
92	Male	8	2.41	1.06048	8	2	BSH
93	Female	9.5	4.22	1.21716	8	2	BSH
94	Female	8.5	2.97	1.12596	8	2	BSH
95	Male	9.3	3.52	1.06977	8	2	BSH
96	Female	10	4.35	1.10603	8	2	BSH
97	Male	9.4	3.63	1.07458	8	2	BSH
98	Male	7.5	1.95	1.00557	8	2	BSH
99	Male	7.8	2.22	1.03959	8	2	BSH
100	Male	7.1	1.72	1.01488	8	2	BSH
101	Male	6.5	1.59	1.16556	8	2	BSH
102	Male	7.3	2.14	1.17936	8	2	BSH
103	Female	8.6	3.27	1.20456	8	2	BSH
104	Male	11.2	5.19	0.998778	9	2	NSH
105	Male	10.7	4.43	0.953801	9	2	NSH
106	Female	10.4	5.33	1.23066	9	2	NSH
107	Female	9.9	4.44	1.15715	9	2	NSH
108	Male	10.6	4.77	1.05098	9	2	NSH
109	Female	9.5	4.39	1.26619	9	2	NSH
110	Female	8.9	3.91	1.3239	9	2	NSH
111	Female	10.5	5.03	1.13439	9	2	NSH
112	Female	7.8	2.51	1.1754	9	2	NSH
113	Female	8.5	3.15	1.1942	9	2	NSH
114	Female	8.3	2.75	1.1054	9	2	NSH
115	Male	9.2	3.41	1.06425	9	2	NSH
116	Male	8.9	3.1	1.04964	9	2	NSH
117	Male	9.4	3.32	0.982809	9	2	NSH
118	Female	7.6	2.39	1.19299	9	2	NSH
119	Male	10	4.22	1.07298	9	2	NSH
120	Female	8.4	3.13	1.22165	9	2	NSH
121	Male	8	2.37	1.04288	9	2	NSH
122	Female	8.5	2.18	0.826465	9	2	NSH
123	Male	8.1	2.45	1.04566	9	2	NSH
124	Female	9.5	4.12	1.18832	9	2	NSH
125	Male	10.9	4.66	0.958674	9	2	NSH
126	Male	11	4.52	0.909232	9	2	NSH
127	Male	11.5	4.43	0.798892	9	2	NSH
128	Male	10.5	4.49	1.01261	9	2	NSH
129	Male	9.8	4.28	1.14364	9	2	NSH
130	Male	10.6	4.44	0.978274	9	2	NSH
131	Female	9.7	4.67	1.27971	9	2	NSH
132	Male	11	4.7	0.94544	9	2	NSH
133	Female	9	3.54	1.16615	9	2	NSH
134	Male	11	4.57	0.91929	9	2	NSH
135	Female	10.8	6.01	1.26473	9	2	NSH
136	Male	11.9	5.33	0.883715	9	2	NSH
137	Male	12.4	6.13	0.918564	9	2	NSH
138	Male	12.4	5.05	0.756729	9	2	NSH
139	Male	12.4	6.13	0.918564	9	2	NSH
140	Female	11.7	6.47	1.11836	9	2	NSH
141	Female	11.4	6.6	1.21605	9	2	NSH
142	Male	11.4	5.19	0.956257	9	2	NSH
143	Female	10.3	5.64	1.33354	9	2	NSH
144	Male	12.4	5.21	0.780704	9	2	NSH
145	Female	10.3	4.95	1.17039	9	2	NSH
146	Male	12.4	5.07	0.759726	9	2	NSH
147	Female	10.3	5.09	1.20349	9	2	NSH
148	Male	11.3	5.35	1.00732	9	2	NSH
149	Female	10.1	4.33	1.07435	9	2	NSH
150	Male	12.3	5.69	0.869771	9	2	NSH
151	Female	10.5	4.88	1.10057	9	2	NSH
152	Female	11.5	5.33	0.961195	9	2	NSH
153	Female	10.6	5.3	1.16776	9	2	NSH
154	Male	11.7	5.1	0.881554	9	2	NSH
155	Male	11	4.75	0.955498	9	2	NSH
156	Female	10.1	4.9	1.21578	9	2	NSH
157	Male	10.7	3.99	0.859067	9	2	NSH
158	Female	9.9	5.27	1.37347	9	2	NSH
159	Male	10.6	3.89	0.857092	9	2	NSH
160	Female	9.9	4.24	1.10503	9	2	NSH
161	Male	11.6	5.6	0.988621	9	2	NSH
162	Female	9.7	3.93	1.07693	9	2	NSH
163	Male	10.3	3.61	0.853557	9	2	NSH
164	Male	8	2.09	0.919667	9	2	NSH
165	Male	11.5	4.7	0.847583	9	2	NSH
166	Female	11	5.9	1.18683	9	2	NSH
167	Female	10.3	4.67	1.10419	9	2	NSH
168	Male	10.6	4.13	0.909971	9	2	NSH
169	Male	11.2	4.38	0.842899	9	2	NSH
170	Male	11.2	5.21	1.00263	9	2	NSH
171	Male	11.4	4.87	0.897297	9	2	NSH
172	Male	11.5	4.39	0.791678	9	2	NSH
173	Male	11.7	4.96	0.857354	9	2	NSH
174	Male	11.9	5.09	0.843923	9	2	NSH
175	Male	11.5	4.76	0.858403	9	2	NSH
176	Male	10.5	4.31	0.972016	9	2	NSH
177	Female	10.3	4.14	0.978872	9	2	NSH
178	Female	10.4	4.9	1.13138	9	2	NSH
179	Female	10	5.09	1.29419	9	2	NSH
180	Male	11.4	4.74	0.873345	9	2	NSH
181	Female	10.2	4.5	1.08981	9	2	NSH
182	Male	11.7	5.51	0.952424	9	2	NSH
183	Male	10.8	4.78	1.00589	9	2	NSH
184	Male	11.4	4.73	0.871502	9	2	NSH
185	Male	10	3.69	0.938222	9	2	NSH
186	Male	10.4	3.61	0.833525	9	2	NSH
187	Female	9.7	3.65	1.0002	9	2	NSH
188	Female	9.5	3.6	1.03833	9	2	NSH
189	Female	10	4.19	1.06535	9	2	NSH
190	Male	10.4	3.42	0.789655	9	2	NSH
191	Male	12	5.02	0.815372	9	2	NSH
192	Male	11.7	4.48	0.774384	9	2	NSH
193	Female	10	3.98	1.01196	9	2	NSH
194	Female	10.2	3.93	0.951772	9	2	NSH
195	Female	8.8	3.33	1.15927	9	2	NSH
196	Female	11.2	4.43	0.852521	9	2	NSH
197	Female	10.4	4.45	1.02748	9	2	NSH
198	Female	10	3.65	0.928052	9	2	NSH
199	Male	11.2	3.89	0.748602	9	2	NSH
200	Male	8.9	2.59	0.876958	9	2	NSH
201	Male	9	2.81	0.925673	9	2	NSH
202	Female	9.3	3.68	1.1184	9	2	NSH
203	Female	9.5	4.11	1.18543	9	2	NSH
204	Male	8.6	2.45	0.902502	9	2	NSH
205	Female	8.4	2.41	0.940628	9	2	NSH
206	Male	7.5	1.91	0.984946	9	2	NSH
207	Female	8.7	3.06	1.09563	9	2	NSH
208	Female	8.2	2.47	1.02287	9	2	NSH
209	Male	8	1.89	0.83166	9	2	NSH
210	Male	11.5	5.8	1.04595	9	2	BSH
211	Female	9.6	3.99	1.12158	9	2	BSH
212	Female	8.4	2.99	1.167	9	2	BSH
213	Female	7.8	2.98	1.39549	9	2	BSH
214	Female	9.3	4.9	1.48917	9	2	BSH
215	Female	10	4.4	1.11875	9	2	BSH
216	Male	11.1	5.34	1.05055	9	2	BSH
217	Male	11.6	6.15	1.08572	9	2	BSH
218	Male	11.7	6.62	1.14429	9	2	BSH
219	Male	11.8	5.82	0.985182	9	2	BSH
220	Female	10.8	6.18	1.30051	9	2	BSH
221	Male	9.1	3.06	0.981018	9	2	BSH
222	Male	11.7	5.78	0.999094	9	2	BSH
223	Female	8.9	4.07	1.37808	9	2	BSH
224	Female	9.3	4.66	1.41623	9	2	BSH
225	Female	10.2	6	1.45309	9	2	BSH
226	Female	9.4	5.12	1.51566	9	2	BSH
227	Female	8.7	3.85	1.37848	9	2	BSH
228	Female	8	2.79	1.22769	9	2	BSH
229	Male	11.6	5.41	0.955078	9	2	BSH
230	Female	10.7	4.48	0.964566	9	2	BSH
231	Female	10.3	5.37	1.2697	9	2	BSH
232	Male	10.8	4.84	1.01852	9	2	BSH
233	Male	11.3	5.93	1.11652	9	2	BSH
234	Male	11	5.01	1.0078	9	2	BSH
235	Male	11	5.14	1.03395	9	2	BSH
236	Male	11	4.98	1.00176	9	2	BSH
237	Male	10.3	4.1	0.969414	9	2	BSH
238	Female	9.7	5.03	1.37836	9	2	BSH
239	Female	11.5	7.01	1.26416	9	2	BSH
240	Female	10.9	6.12	1.25903	9	2	BSH
241	Male	12.9	7.77	1.0565	9	2	BSH
242	Male	12.4	7.03	1.05343	9	2	BSH
243	Male	13.4	9.02	1.11702	9	2	BSH
244	Female	11.1	5.87	1.15482	9	2	BSH
245	Female	9.3	3.74	1.13663	10	2	NSH
246	Male	11.6	4.85	0.856216	10	2	NSH
247	Male	11.4	4.68	0.86229	10	2	NSH
248	Female	9.2	4.36	1.36074	10	2	NSH
249	Female	11.3	3.88	0.730541	10	2	NSH
250	Female	11.2	3.6	0.692794	10	2	NSH
251	Male	9.4	3.68	1.08938	10	2	NSH
252	Male	11.2	4.26	0.819806	10	2	NSH
253	Male	11.3	4.51	0.849159	10	2	NSH
254	Male	11.4	4	0.737	10	2	NSH
255	Male	11.1	3.84	0.755452	10	2	NSH
256	Male	11.7	4.45	0.769199	10	2	NSH
257	Male	8.5	2.29	0.868167	10	2	NSH
258	Male	11.6	4.39	0.775008	10	2	NSH
259	Female	7.5	1.42	0.732263	10	2	NSH
260	Male	7.9	1.49	0.676236	10	2	NSH
261	Male	7.5	1.47	0.758047	10	2	NSH
262	Male	10.8	2.76	0.580808	10	2	NSH
263	Male	8.2	2.53	1.04772	10	2	NSH
264	Male	11.4	3.42	0.630135	10	2	NSH
265	Male	7.3	1.21	0.666833	10	2	NSH
266	Male	8.1	1.56	0.665806	10	2	NSH
267	Female	4.6	0.43	0.737376	10	2	NSH
268	Female	7.5	1.48	0.763204	10	2	NSH
269	Male	11	3.22	0.647727	10	2	NSH
270	Male	9.3	2.19	0.665568	10	2	NSH
271	Male	9	2.66	0.87626	10	2	NSH
272	Male	9	2.03	0.668725	10	2	NSH
273	Male	11.1	4.36	0.857753	10	2	NSH
274	Male	10.1	3.59	0.890742	10	2	NSH
275	Male	11.7	5.29	0.914396	10	2	NSH
276	Male	8	1.82	0.800858	10	2	NSH
277	Male	11.1	3.76	0.739713	10	2	NSH
278	Male	11.9	4.65	0.770971	10	2	NSH
279	Male	11.8	4.37	0.739733	10	2	NSH
280	Female	11	3.77	0.758364	10	2	NSH
281	Female	10.6	4.4	0.969461	10	2	NSH
282	Male	5.9	0.89	0.827781	10	2	NSH
283	Male	10	3.73	0.948393	10	2	NSH
284	Male	10.8	4.18	0.87963	10	2	NSH
285	Female	10.5	3.94	0.888571	10	2	NSH
286	Female	8.4	2.25	0.87818	10	2	NSH
287	Female	6.2	1.02	0.83981	10	2	NSH
288	Female	11.9	4.29	0.711283	10	2	NSH
289	Female	10.7	4.25	0.915046	10	2	NSH
290	Female	10.8	4.85	1.02062	10	2	NSH
291	Male	10.9	5	1.02862	10	2	NSH
292	Male	11.5	5.12	0.923324	10	2	NSH
293	Male	10.7	5.06	1.08944	10	2	NSH
294	Male	11.2	4.77	0.917952	10	2	NSH
295	Male	12.3	6.33	0.967601	10	2	NSH
296	Male	11.4	5.03	0.926777	10	2	NSH
297	Male	11.7	4.97	0.859083	10	2	NSH
298	Male	11.7	5.25	0.907482	10	2	NSH
299	Male	11.9	5.4	0.895321	10	2	NSH
300	Male	12	6.27	1.0184	10	2	NSH
301	Male	12.1	5.7	0.907126	10	2	NSH
302	Female	9.8	4.01	1.07149	10	2	NSH
303	Female	10	4.36	1.10858	10	2	NSH
304	Male	12.7	6.42	0.90712	10	2	NSH
305	Female	9.3	4.25	1.29163	10	2	BSH
306	Male	11	4.6	0.925324	10	2	BSH
307	Male	11	5.1	1.0259	10	2	BSH
308	Male	11.6	6.16	1.08748	10	2	BSH
309	Female	9.4	4.32	1.27884	10	2	BSH
310	Female	9.4	4.58	1.3558	10	2	BSH
311	Male	10.6	5.71	1.2581	10	2	BSH
312	Female	11.8	6.35	1.0749	10	2	BSH
313	Male	9.4	4.06	1.20187	10	2	BSH
314	Female	9.3	4.07	1.23692	10	2	BSH
315	Female	11.7	6.11	1.05614	10	2	BSH
316	Male	9.8	4.62	1.23449	10	2	BSH
317	Female	9.7	5.43	1.48797	10	2	BSH
318	Female	10.5	4.31	0.972016	10	2	BSH
319	Male	11.7	5.9	1.01984	10	2	BSH
320	Female	7.8	2.51	1.1754	10	2	BSH
321	Female	8.5	3.42	1.29656	10	2	BSH
322	Male	11.2	5.73	1.1027	10	2	BSH
323	Female	8.8	3.58	1.2463	10	2	BSH
324	Male	11.7	6.18	1.06824	10	2	BSH
325	Male	11.7	6.38	1.10281	10	2	BSH
326	Female	10.2	4.82	1.16731	10	2	BSH
327	Female	9	3.49	1.14968	10	2	BSH
328	Female	9	4.29	1.41322	10	2	BSH
329	Male	11.6	5.84	1.03099	10	2	BSH
330	Male	11.5	5.8	1.04595	10	2	BSH
331	Male	11.3	5.53	1.04121	10	2	BSH
332	Female	9.7	4.7	1.28793	10	2	BSH
333	Male	11.2	5.18	0.996853	10	2	BSH
334	Male	11.5	5.53	0.997262	10	2	BSH
335	Male	9.2	3.97	1.23902	11	2	NSH
336	Male	8	2.65	1.16608	11	2	NSH
337	Male	11	5.12	1.02993	11	2	NSH
338	Male	8.2	2.61	1.08085	11	2	NSH
339	Female	9.5	4.59	1.32388	11	2	NSH
340	Male	9	3.47	1.14309	11	2	NSH
341	Male	8.6	2.91	1.07195	11	2	NSH
342	Female	7.5	2.5	1.2892	11	2	NSH
343	Male	7.5	2.52	1.29951	11	2	NSH
344	Male	9.6	3.54	0.995085	11	2	NSH
345	Female	8.9	3.31	1.12074	11	2	NSH
346	Male	8.5	2.97	1.12596	11	2	NSH
347	Female	9.5	4.47	1.28927	11	2	NSH
348	Male	9.1	3.6	1.15414	11	2	NSH
349	Female	8	2.92	1.28489	11	2	NSH
350	Male	9	3.57	1.17603	11	2	NSH
351	Male	8.2	2.44	1.01045	11	2	NSH
352	Male	9.7	2.95	0.808382	11	2	NSH
353	Male	9	3.53	1.16286	11	2	NSH
354	Female	9	3.35	1.10356	11	2	NSH
355	Male	9.2	3.46	1.07985	11	2	NSH
356	Male	8	2.76	1.21449	11	2	NSH
357	Female	8.5	2.96	1.12217	11	2	NSH
358	Female	8.5	3.5	1.32689	11	2	NSH
359	Male	8.5	2.88	1.09184	11	2	NSH
360	Male	8.6	3.12	1.14931	11	2	NSH
361	Male	7.5	1.95	1.00557	11	2	NSH
362	Male	10.8	4.89	1.02904	11	2	NSH
363	Male	8	2.62	1.15288	11	2	NSH
364	Male	6.7	1.46	0.993437	11	2	NSH
365	Male	6	1.15	1.02632	11	2	NSH
366	Male	6.5	1.54	1.12891	11	2	NSH
367	Male	6.5	1.5	1.09959	11	2	NSH
368	Male	6	1.13	1.00847	11	2	NSH
369	Male	6	1.39	1.2405	11	2	NSH
370	Male	6	1.21	1.07986	11	2	NSH
371	Male	5.8	0.99	0.960304	11	2	NSH
372	Female	11.3	5.54	1.04309	11	2	NSH
373	Female	10.2	4.45	1.07771	11	2	NSH
374	Female	11.7	6.83	1.18059	11	2	NSH
375	Male	11.8	5.58	0.944556	11	2	NSH
376	Male	12.1	5.91	0.940547	11	2	NSH
377	Male	12.1	6.53	1.03922	11	2	NSH
378	Male	11.6	5.95	1.05041	11	2	NSH
379	Male	11.5	4.96	0.89447	11	2	NSH
380	Female	11.5	5.45	0.982835	11	2	NSH
381	Female	10	4.57	1.16197	11	2	NSH
382	Male	10	4.35	1.10603	11	2	NSH
383	Male	10.2	4.27	1.03411	11	2	NSH
384	Male	13.2	6.49	0.833976	11	2	NSH
385	Female	11.4	5.6	1.0318	11	2	NSH
386	Female	12.2	6.88	1.07299	11	2	NSH
387	Female	10.5	4.59	1.03516	11	2	NSH
388	Female	9.9	4.29	1.11806	11	2	NSH
389	Male	10.5	4.53	1.02163	11	2	NSH
390	Male	12.3	5.91	0.9034	11	2	NSH
391	Female	10.8	4.75	0.99958	11	2	NSH
392	Male	11.5	5.49	0.990049	11	2	NSH
393	Male	9.5	3.56	1.0268	11	2	NSH
394	Male	11.1	4.69	0.922674	11	2	NSH
395	Female	9.8	4.28	1.14364	11	2	NSH
396	Female	10	4.4	1.11875	11	2	NSH
397	Female	10.5	4.91	1.10733	11	2	NSH
398	Female	10.8	4.85	1.02062	11	2	NSH
399	Female	10.5	4.66	1.05095	11	2	NSH
400	Female	10.5	4.34	0.978782	11	2	NSH
401	Female	9.7	3.81	1.04405	11	2	NSH
402	Female	10.2	4.84	1.17216	11	2	NSH
403	Female	9.9	4.35	1.1337	11	2	NSH
404	Male	9.5	4.06	1.17101	11	2	NSH
405	Male	9.8	3.94	1.05279	11	2	NSH
406	Male	11.5	5.1	0.919717	11	2	BSH
407	Male	9.1	3.33	1.06758	11	2	BSH
408	Male	11.5	5.13	0.925127	11	2	BSH
409	Male	11.1	4.5	0.885295	11	2	BSH
410	Male	11.4	5.23	0.963627	11	2	BSH
411	Male	10	4.4	1.11875	11	2	BSH
412	Male	10.9	4.69	0.964846	11	2	BSH
413	Male	11.3	4.24	0.798323	11	2	BSH
414	Male	11	4.09	0.822734	11	2	BSH
415	Male	11.6	5.04	0.889759	11	2	BSH
416	Male	11.6	4.77	0.842093	11	2	BSH
417	Male	9.9	4.44	1.15715	11	2	BSH
418	Male	11.7	5	0.864268	11	2	BSH
419	Male	11.8	4.99	0.844683	11	2	BSH
420	Female	9.3	4.06	1.23388	11	2	BSH
421	Female	9.8	4.02	1.07417	11	2	BSH
422	Male	11.7	5.51	0.952424	11	2	BSH
423	Male	10.1	3.42	0.848562	11	2	BSH
424	Male	11.7	5.1	0.881554	11	2	BSH
425	Male	11.2	4.22	0.812108	11	2	BSH
426	Male	11.8	5.23	0.88531	11	2	BSH
427	Female	9.6	3.81	1.07098	11	2	BSH
428	Male	9.5	3.78	1.09025	11	2	BSH
429	Female	9.8	3.66	0.977973	11	2	BSH
430	Female	9.6	4.03	1.13282	11	2	BSH
431	Female	9.8	4.18	1.11692	11	2	BSH
432	Female	10.2	4.1	0.992942	11	2	BSH
433	Male	11.6	4.94	0.872105	11	2	BSH
434	Male	10.8	4.11	0.8649	11	2	BSH
435	Male	11.3	4.72	0.888699	11	2	BSH
436	Male	5.9	1.01	0.939391	12	2	NSH
437	Male	6.2	1.15	0.946844	12	2	NSH
438	Male	6.8	1.4	0.918545	12	2	NSH
439	Male	11.5	6.49	1.17039	12	2	NSH
440	Male	5.7	1.12	1.13385	12	2	NSH
441	Male	5.6	0.92	0.972794	12	2	NSH
442	Male	6.8	1.41	0.925106	12	2	NSH
443	Male	6.2	1.03	0.848043	12	2	NSH
444	Male	5.8	1.09	1.0573	12	2	NSH
445	Male	5.4	0.81	0.936571	12	2	NSH
446	Male	5.9	0.95	0.883586	12	2	NSH
447	Male	6.1	0.99	0.848348	12	2	NSH
448	Male	5.7	0.88	0.890885	12	2	NSH
449	Male	5.9	0.99	0.92079	12	2	NSH
450	Male	6.1	1.16	0.994024	12	2	NSH
451	Female	5.7	0.99	1.00225	12	2	NSH
452	Male	6.3	1.13	0.894497	12	2	NSH
453	Male	5.4	0.82	0.948133	12	2	NSH
454	Male	5.4	0.75	0.867195	12	2	NSH
455	Male	6.1	1.03	0.882624	12	2	NSH
456	Male	5.1	0.75	0.998006	12	2	NSH
457	Male	5.8	0.9	0.873003	12	2	NSH
458	Female	5.3	0.77	0.932181	12	2	NSH
459	Male	5.7	0.86	0.870638	12	2	NSH
460	Male	6.4	1.31	0.997609	12	2	NSH
461	Male	6.8	1.36	0.892301	12	2	NSH
462	Male	4.8	0.53	0.818586	12	2	NSH
463	Male	6.4	1.27	0.967148	12	2	NSH
464	Male	6.2	1.23	1.01271	12	2	NSH
465	Male	6.5	1.23	0.901661	12	2	NSH
466	Female	6.3	1.22	0.96574	12	2	NSH
467	Male	6	0.98	0.874601	12	2	NSH
468	Male	6.2	1.18	0.971544	12	2	NSH
469	Female	7.8	1.86	0.871011	12	2	NSH
470	Male	6	0.97	0.865676	12	2	NSH
471	Male	6.2	1.21	0.996245	12	2	NSH
472	Male	6.1	0.95	0.814071	12	2	NSH
473	Male	5.7	0.92	0.93138	12	2	NSH
474	Male	6.4	1.17	0.890994	12	2	NSH
475	Female	6.3	1.31	1.03698	12	2	NSH
476	Male	6	0.95	0.847827	12	2	NSH
477	Male	5.2	0.66	0.837312	12	2	NSH
478	Male	5.9	0.91	0.846382	12	2	NSH
479	Male	5.8	0.88	0.853603	12	2	NSH
480	Male	6.1	1.34	1.14827	12	2	NSH
481	Male	5.9	1	0.93009	12	2	NSH
482	Male	5.6	0.9	0.951647	12	2	NSH
483	Male	5.8	0.82	0.795403	12	2	NSH
484	Male	6.1	0.99	0.848348	12	2	NSH
485	Male	5.7	0.84	0.85039	12	2	NSH
486	Male	5.7	0.93	0.941504	12	2	NSH
487	Male	5.4	0.84	0.971259	12	2	NSH
488	Male	5.3	0.78	0.944287	12	2	NSH
489	Male	5.7	1	1.01237	12	2	NSH
490	Female	9.3	3.29	0.999872	12	2	NSH
491	Male	9.4	3.29	0.973928	12	2	NSH
492	Male	11.5	4.88	0.880043	12	2	NSH
493	Male	9.7	3.97	1.08789	12	2	NSH
494	Male	9.6	3.33	0.936054	12	2	NSH
495	Male	11.3	4.51	0.849159	12	2	NSH
496	Male	11.3	5.14	0.967778	12	2	NSH
497	Male	11.8	5.64	0.954712	12	2	NSH
498	Male	11.2	5.64	1.08538	12	2	NSH
499	Male	9	3.21	1.05744	12	2	NSH
500	Male	5.5	0.93	1.0279	12	2	NSH
501	Male	6.5	1.63	1.19488	12	2	NSH
502	Male	11.2	5.48	1.05459	12	2	NSH
503	Male	10.3	5.79	1.369	12	2	NSH
504	Male	6.2	1.21	0.996245	12	2	NSH
505	Female	8.5	2.62	0.993274	12	2	NSH
506	Male	9.6	3.28	0.921999	12	2	NSH
507	Male	6.5	1.99	1.45879	12	2	NSH
508	Male	8.7	2.82	1.0097	12	2	NSH
509	Male	11.4	6.55	1.20684	12	2	NSH
510	Female	5.9	0.9	0.837081	12	2	NSH
511	Male	8.3	2.73	1.09736	12	2	NSH
512	Male	6.9	1.97	1.24697	12	2	NSH
513	Male	7	1.74	1.06311	12	2	NSH
514	Male	5.3	0.82	0.992712	12	2	NSH
515	Male	6.5	1.36	0.996959	12	2	NSH
516	Male	6.2	1.27	1.04565	12	2	NSH
517	Male	10.1	4.47	1.10909	12	2	NSH
518	Male	11.5	5.7	1.02792	12	2	NSH
519	Male	6.48	1.01	0.746018	12	2	NSH
520	Male	6.8	1.51	0.990717	12	2	NSH
521	Male	6.8	1.59	1.0432	12	2	NSH
522	Male	6.4	1.41	1.07376	12	2	NSH
523	Male	6.1	1.14	0.976885	12	2	NSH
524	Male	11.6	5.77	1.01863	12	2	NSH
525	Female	6	1.19	1.06201	12	2	NSH
526	Male	9.1	3.56	1.14132	12	2	NSH
527	Male	5.7	0.97	0.981998	12	2	NSH
528	Male	7	1.76	1.07533	12	2	NSH
529	Male	5.7	1.08	1.09336	12	2	NSH
530	Male	6.7	1.54	1.04787	12	2	NSH
531	Male	5.5	0.88	0.972637	12	2	NSH
532	Female	6.2	1.14	0.938611	12	2	NSH
533	Male	12.1	5.52	0.87848	12	2	NSH
534	Female	7	1.63	0.995901	12	2	NSH
535	Male	9	4	1.31768	12	2	NSH
536	Male	6	1.21	1.07986	12	2	NSH
537	Female	6.3	1.39	1.10031	12	2	NSH
538	Female	6.1	1.23	1.05401	12	2	NSH
539	Male	6.5	1.44	1.0556	12	2	NSH
540	Male	11.5	5.94	1.0712	12	2	NSH
541	Male	5.5	0.96	1.06106	12	2	NSH
542	Male	6.4	1.45	1.10422	12	2	NSH
543	Male	12.2	6.76	1.05427	12	2	NSH
544	Male	5.8	1.05	1.0185	12	2	NSH
545	Male	7.1	1.76	1.03848	12	2	NSH
546	Female	5.7	1.16	1.17435	12	2	NSH
547	Female	5.3	0.93	1.12588	12	2	NSH
548	Female	6.2	1.21	0.996245	12	2	NSH
549	Male	5.9	0.99	0.92079	12	2	NSH
550	Male	6.9	1.78	1.1267	12	2	NSH
551	Male	10.3	4.63	1.09473	12	2	NSH
552	Male	5.8	0.85	0.824503	12	2	NSH
553	Female	5.4	0.88	1.01751	12	2	NSH
554	Male	8.5	3.05	1.15629	12	2	NSH
555	Male	5.8	1.06	1.0282	12	2	NSH
556	Male	5.9	1.16	1.0789	12	2	NSH
557	Female	5.9	1.05	0.976595	12	2	NSH
558	Male	10	4.35	1.10603	12	2	NSH
559	Male	5.6	0.98	1.03624	12	2	NSH
560	Female	5	0.67	0.936022	12	2	NSH
561	Male	4.9	0.59	0.866223	12	2	NSH
562	Male	11.5	4.38	0.789875	12	2	NSH
563	Male	5.5	0.84	0.928426	12	2	NSH
564	Male	4.9	0.69	1.01304	12	2	NSH
565	Female	10.4	3.79	0.875086	12	2	BSH
566	Male	9.9	2.88	0.750586	12	2	BSH
567	Female	9.8	3.05	0.814977	12	2	BSH
568	Male	11.5	3.47	0.625768	12	2	BSH
569	Male	12	3.6	0.584729	12	2	BSH
570	Male	11.6	4.31	0.760885	12	2	BSH
571	Male	8.7	2.58	0.923764	12	2	BSH
572	Male	10.1	3.2	0.793976	12	2	BSH
573	Male	10	2.88	0.732271	12	2	BSH
574	Male	11.6	3.42	0.603765	12	2	BSH
575	Male	11.4	3.87	0.713047	12	2	BSH
576	Male	11.1	3.43	0.674792	12	2	BSH
577	Male	11.5	3.65	0.658229	12	2	BSH
578	Male	6.8	1	0.656104	12	2	BSH
579	Male	5.8	0.56	0.543202	12	2	BSH
580	Male	5.5	0.55	0.607898	12	2	BSH
581	Male	5.8	0.64	0.620802	12	2	BSH
582	Male	6	0.79	0.705035	12	2	BSH
583	Male	11.5	4.06	0.732167	12	2	BSH
584	Male	11.6	4	0.706158	12	2	BSH
585	Male	9.7	2.96	0.811122	12	2	BSH
586	Female	9.8	2.9	0.774897	12	2	BSH
587	Female	11.2	3.75	0.72166	12	2	BSH
588	Male	9.8	3.24	0.865747	12	2	BSH
589	Female	10	3.28	0.833975	12	2	BSH
590	Male	12.1	5.06	0.805274	12	2	BSH
591	Male	10.9	3.62	0.744721	12	2	BSH
592	Male	11.6	4.48	0.790897	12	2	BSH
593	Female	10	3.6	0.915339	12	2	BSH
594	Male	11.4	3.98	0.733315	12	2	BSH
595	Male	7.6	1.84	0.918454	1	1	NSH
596	Male	7.8	1.98	0.927206	1	1	NSH
597	Male	7	1.56	0.953132	1	1	NSH
598	Male	7	1.56	0.953132	1	1	NSH
599	Male	7.6	1.84	0.918454	1	1	NSH
600	Male	7.5	1.79	0.923064	1	1	NSH
601	Male	8	2.01	0.884464	1	1	NSH
602	Male	8.5	2.41	0.91366	1	1	NSH
603	Male	7.4	2.48	1.32178	1	1	NSH
604	Male	7.2	1.6	0.912171	1	1	NSH
605	Male	7.6	1.64	0.818622	1	1	NSH
606	Male	7.3	1.99	1.09669	1	1	NSH
607	Male	7.6	1.74	0.868538	1	1	NSH
608	Male	7.4	1.77	0.943368	1	1	NSH
609	Male	7.7	1.74	0.841075	1	1	NSH
610	Male	7.3	1.57	0.86523	1	1	NSH
611	Male	7.2	1.66	0.946377	1	1	NSH
612	Male	6.7	1.23	0.836937	1	1	NSH
613	Male	6.6	1.34	0.946118	1	1	NSH
614	Male	7.4	1.73	0.922049	1	1	NSH
615	Male	7.8	1.66	0.777354	1	1	NSH
616	Male	6.9	1.43	0.905158	1	1	NSH
617	Male	6.6	1.37	0.9673	1	1	NSH
618	Male	6.4	1.89	1.4393	1	1	NSH
619	Male	6.8	1.38	0.905423	1	1	NSH
620	Male	6.7	1.4	0.952611	1	1	NSH
621	Male	6.6	1.23	0.868451	1	1	NSH
622	Male	6.1	1.3	1.11399	1	1	NSH
623	Male	6.8	1.31	0.859496	1	1	NSH
624	Male	6.4	2.12	1.61445	1	1	NSH
625	Male	7.1	1.61	0.949975	1	1	NSH
626	Male	6.5	0.95	0.696405	1	1	NSH
627	Male	6.6	1.6	1.12969	1	1	NSH
628	Male	6.7	1.25	0.850546	1	1	NSH
629	Male	6.4	1.08	0.822456	1	1	NSH
630	Male	5.6	0.98	1.03624	1	1	NSH
631	Male	5.7	0.86	0.870638	1	1	NSH
632	Male	6.2	1.08	0.88921	1	1	NSH
633	Male	5.6	0.85	0.898777	1	1	NSH
634	Male	5.7	0.86	0.870638	1	1	NSH
635	Male	5.5	0.85	0.939479	1	1	NSH
636	Male	5	0.73	1.01984	1	1	NSH
637	Male	4.6	0.65	1.11464	1	1	NSH
638	Male	5	0.7	0.977933	1	1	NSH
639	Male	10	3.61	0.917882	1	1	NSH
640	Male	9.7	3.58	0.981019	1	1	NSH
641	Male	8.5	2.88	1.09184	1	1	NSH
642	Male	9	3.12	1.02779	1	1	NSH
643	Male	8	2.72	1.19689	1	1	NSH
644	Male	7.9	2.22	1.00755	1	1	NSH
645	Male	7.6	2.04	1.01829	1	1	NSH
646	Female	7	1.91	1.16698	1	1	NSH
647	Male	8.2	2.8	1.15953	1	1	NSH
648	Female	8.7	3.43	1.2281	1	1	NSH
649	Male	7	2.12	1.29528	1	1	NSH
650	Male	7.6	2.23	1.11313	1	1	NSH
651	Male	8.7	2.51	0.8987	1	1	NSH
652	Male	8.6	2.66	0.97986	1	1	NSH
653	Male	8.7	2.76	0.988212	1	1	NSH
654	Male	8.5	3.34	1.26623	1	1	NSH
655	Male	7.6	2.34	1.16803	1	1	NSH
656	Male	8.1	2.62	1.11821	1	1	NSH
657	Male	7.8	2.49	1.16603	1	1	NSH
658	Male	7.9	2.42	1.09832	1	1	NSH
659	Male	8.4	2.78	1.08504	1	1	NSH
660	Male	8.1	2.96	1.26332	1	1	NSH
661	Male	7.4	2.27	1.20986	1	1	NSH
662	Male	7.5	2.25	1.16028	1	1	NSH
663	Male	7.4	2.28	1.21519	1	1	NSH
664	Male	7.7	2.37	1.1456	1	1	NSH
665	Male	7.4	1.63	0.868751	1	1	NSH
666	Male	7.9	2.3	1.04385	1	1	NSH
667	Male	8	2.44	1.07368	1	1	NSH
668	Male	7.4	1.87	0.996666	1	1	NSH
669	Male	6.7	1.54	1.04787	1	1	NSH
670	Male	7.6	2.1	1.04824	1	1	NSH
671	Male	8.4	2.6	1.01479	1	1	NSH
672	Male	7.4	1.98	1.05529	1	1	NSH
673	Male	7.3	1.96	1.08016	1	1	NSH
674	Male	7.4	1.84	0.980676	1	1	NSH
675	Male	7.6	2.2	1.09815	1	1	NSH
676	Male	7.3	1.91	1.0526	1	1	NSH
677	Male	7.4	2.06	1.09793	1	1	NSH
678	Female	7.2	2.01	1.14591	1	1	NSH
679	Male	7	1.84	1.12421	1	1	NSH
680	Male	7.4	2.22	1.18321	1	1	NSH
681	Male	6.6	1.58	1.11557	1	1	NSH
682	Male	6.8	1.48	0.971034	1	1	NSH
683	Female	6.6	1.43	1.00966	1	1	NSH
684	Female	6.4	1.15	0.875764	1	1	NSH
685	Female	9.6	4.2	1.18061	1	1	BSH
686	Female	10.2	4.9	1.18669	1	1	BSH
687	Male	9.5	3.82	1.10179	1	1	BSH
688	Male	12.2	6.55	1.02152	1	1	BSH
689	Male	10.5	4.57	1.03065	1	1	BSH
690	Male	11.4	5.95	1.09629	1	1	BSH
691	Male	12	6.39	1.03789	1	1	BSH
692	Male	9.5	4.43	1.27773	1	1	BSH
693	Male	11.4	5.75	1.05944	1	1	BSH
694	Male	7.7	2.59	1.25194	1	1	BSH
695	Male	11.3	6.03	1.13535	1	1	BSH
696	Female	9.9	5.3	1.38129	1	1	BSH
697	Male	11.9	6.6	1.09428	1	1	BSH
698	Male	11.9	6.87	1.13905	1	1	BSH
699	Male	7	2.09	1.27695	1	1	BSH
700	Male	12	7.14	1.15971	1	1	BSH
701	Female	12.9	7.02	0.954524	1	1	BSH
702	Male	7.9	2.82	1.27986	1	1	BSH
703	Female	6.4	1.76	1.3403	1	1	BSH
704	Male	11.5	6.86	1.23711	1	1	BSH
705	Female	9.8	5.29	1.41352	1	1	BSH
706	Male	11.3	6.07	1.14288	1	1	BSH
707	Female	10.4	5.21	1.20295	1	1	BSH
708	Male	11.2	5.52	1.06228	1	1	BSH
709	Male	7.8	2.89	1.35335	1	1	BSH
710	Male	11.5	6.25	1.1271	1	1	BSH
711	Male	6.5	2.12	1.55408	1	1	BSH
712	Male	11.1	6.02	1.18433	1	1	BSH
713	Male	11.3	5.53	1.04121	1	1	BSH
714	Male	12	7	1.13697	1	1	BSH
715	Male	11.8	5.87	0.993646	1	1	BSH
716	Male	8.3	3	1.20589	1	1	BSH
717	Female	7.5	2.66	1.3717	1	1	BSH
718	Male	10.2	6.55	1.58629	1	1	BSH
719	Male	8	2.93	1.28929	1	1	BSH
720	Male	6.3	1.97	1.55943	1	1	BSH
721	Male	6.8	2.41	1.58121	1	1	BSH
722	Male	10.8	7.3	1.5362	2	1	NSH
723	Male	12.5	8.54	1.25468	2	1	NSH
724	Male	11.9	6.18	1.02465	2	1	NSH
725	Male	10.2	4.71	1.14067	2	1	NSH
726	Male	9	4.18	1.37698	2	1	NSH
727	Male	9.4	4.01	1.18707	2	1	NSH
728	Male	9.4	3.44	1.01833	2	1	NSH
729	Male	9	3.47	1.14309	2	1	NSH
730	Female	9	4.04	1.33086	2	1	NSH
731	Female	9	3.57	1.17603	2	1	NSH
732	Female	8.9	3.75	1.26973	2	1	NSH
733	Female	8.8	3.78	1.31593	2	1	NSH
734	Male	9.1	3.69	1.18299	2	1	NSH
735	Male	9	3.29	1.0838	2	1	NSH
736	Male	9.1	3.38	1.08361	2	1	NSH
737	Male	9.1	2.85	0.913694	2	1	NSH
738	Male	9.2	2.99	0.933169	2	1	NSH
739	Male	8.6	2.79	1.02775	2	1	NSH
740	Male	9.3	3.64	1.10624	2	1	NSH
741	Male	9	3.65	1.20239	2	1	NSH
742	Male	9.8	3.44	0.919188	2	1	NSH
743	Male	9.5	3.57	1.02968	2	1	NSH
744	Male	9.7	3.79	1.03857	2	1	NSH
745	Male	8.7	3.41	1.22094	2	1	NSH
746	Male	9.6	3.67	1.03163	2	1	NSH
747	Male	9	3.24	1.06732	2	1	NSH
748	Male	9	3.43	1.12991	2	1	NSH
749	Male	8	2.55	1.12208	2	1	NSH
750	Female	8.5	2.91	1.10322	2	1	NSH
751	Male	8.7	2.83	1.01328	2	1	NSH
752	Male	8.2	3.59	1.48669	2	1	NSH
753	Male	8.6	3.1	1.14194	2	1	NSH
754	Female	8.4	2.98	1.1631	2	1	NSH
755	Female	8.4	3.22	1.25677	2	1	NSH
756	Female	8	2.77	1.21889	2	1	NSH
757	Male	8.2	2.08	0.861367	2	1	NSH
758	Female	8.4	3.12	1.21774	2	1	NSH
759	Male	7.8	2.34	1.09579	2	1	NSH
760	Female	7.7	2.37	1.1456	2	1	NSH
761	Male	8	2.56	1.12648	2	1	NSH
762	Male	7.2	2.14	1.22003	2	1	NSH
763	Male	8	2.18	0.95927	2	1	NSH
764	Male	8.2	2.44	1.01045	2	1	NSH
765	Male	8.2	3.21	1.32932	2	1	NSH
766	Male	7.9	2.34	1.06201	2	1	NSH
767	Male	7.7	1.86	0.89908	2	1	NSH
768	Male	7	1.92	1.17309	2	1	NSH
769	Male	7.5	2.07	1.06745	2	1	NSH
770	Female	6.8	1.69	1.10882	2	1	NSH
771	Male	7.4	1.99	1.06062	2	1	NSH
772	Male	6.8	1.8	1.18099	2	1	NSH
773	Male	6.8	1.39	0.911984	2	1	NSH
774	Male	7	1.69	1.03256	2	1	NSH
775	Male	6.1	1.23	1.05401	2	1	NSH
776	Male	6	1.03	0.919223	2	1	NSH
777	Male	5.7	0.98	0.992122	2	1	NSH
778	Male	5.8	0.92	0.892403	2	1	NSH
779	Male	5.3	0.7	0.847437	2	1	NSH
780	Male	5.6	0.91	0.962221	2	1	NSH
781	Male	7	2.19	1.33805	2	1	NSH
782	Male	11.4	5.67	1.0447	2	1	BSH
783	Male	12.4	6.28	0.941041	2	1	BSH
784	Male	11.9	6.21	1.02962	2	1	BSH
785	Female	9.3	3.22	0.978598	2	1	BSH
786	Female	9.3	3.86	1.1731	2	1	BSH
787	Male	10.1	3.23	0.80142	2	1	BSH
788	Female	9.4	3.61	1.06866	2	1	BSH
789	Male	9.8	3.36	0.897811	2	1	BSH
790	Female	9.3	3.63	1.1032	2	1	BSH
791	Female	8.6	3.13	1.15299	2	1	BSH
792	Female	9.1	3.32	1.06437	2	1	BSH
793	Female	8.6	3.15	1.16036	2	1	BSH
794	Male	8.9	3	1.01578	2	1	BSH
795	Female	8.7	3.33	1.1923	2	1	BSH
796	Male	8.4	2.34	0.913307	2	1	BSH
797	Male	11.6	5.68	1.00274	2	1	BSH
798	Male	11.2	5	0.962214	2	1	BSH
799	Male	11.8	5.66	0.958098	2	1	BSH
800	Male	12.4	6.09	0.91257	2	1	BSH
801	Male	9.3	4.06	1.23388	2	1	BSH
802	Male	9.6	3.84	1.07941	2	1	BSH
803	Female	9.2	3.73	1.16412	2	1	BSH
804	Male	9.9	3.52	0.917383	2	1	BSH
805	Male	9.3	3.36	1.02115	2	1	BSH
806	Male	9.4	3.4	1.00649	2	1	BSH
807	Male	8.8	3.21	1.1175	2	1	BSH
808	Male	9	3.25	1.07062	2	1	BSH
809	Male	8.4	2.96	1.15529	2	1	BSH
810	Female	9	3.12	1.02779	2	1	BSH
811	Female	8.1	2.39	1.02005	2	1	BSH
812	Male	6.4	1.22	0.929071	2	1	BSH
813	Male	6.4	1.14	0.868148	2	1	BSH
814	Male	6.7	1.46	0.993437	3	1	NSH
815	Male	10	3.88	0.986532	3	1	NSH
816	Female	9.1	3.55	1.13811	3	1	NSH
817	Male	7.8	1.68	0.78672	3	1	NSH
818	Male	7.9	2.32	1.05293	3	1	NSH
819	Male	8	2.06	0.906466	3	1	NSH
820	Male	7.9	2.49	1.13009	3	1	NSH
821	Male	7	1.61	0.983681	3	1	NSH
822	Male	7.9	1.84	0.835083	3	1	NSH
823	Male	6.6	1.43	1.00966	3	1	NSH
824	Male	8	2.11	0.928467	3	1	NSH
825	Male	6.6	1.42	1.0026	3	1	NSH
826	Male	7.3	1.73	0.953406	3	1	NSH
827	Male	7.2	1.58	0.900769	3	1	NSH
828	Male	9.9	3.37	0.87829	3	1	NSH
829	Male	8.5	2.53	0.959154	3	1	NSH
830	Male	6.4	1.24	0.944302	3	1	NSH
831	Male	7.1	1.57	0.926373	3	1	NSH
832	Male	7.5	1.96	1.01073	3	1	NSH
833	Male	7.5	1.52	0.783831	3	1	NSH
834	Male	6.6	1.46	1.03084	3	1	NSH
835	Male	8.1	2.14	0.91335	3	1	NSH
836	Male	6.7	1.4	0.952611	3	1	NSH
837	Male	6.6	1.39	0.981421	3	1	NSH
838	Male	6.2	1.18	0.971544	3	1	NSH
839	Male	5.9	1.03	0.957993	3	1	NSH
840	Male	6.9	1.38	0.873509	3	1	NSH
841	Male	8	2.1	0.924067	3	1	NSH
842	Male	6.3	1.22	0.96574	3	1	NSH
843	Male	11.8	5.6	0.947941	3	1	BSH
844	Male	11.6	4.98	0.879166	3	1	BSH
845	Male	12	5.68	0.922572	3	1	BSH
846	Male	11.5	4.9	0.88365	3	1	BSH
847	Male	11.5	4.81	0.86742	3	1	BSH
848	Male	9.8	3	0.801617	3	1	BSH
849	Female	9.2	2.92	0.911322	3	1	BSH
850	Female	8.8	2.88	1.00261	3	1	BSH
851	Male	9.8	3.7	0.988661	3	1	BSH
852	Female	9.2	3.28	1.02368	3	1	BSH
853	Male	10.1	4.33	1.07435	3	1	BSH
854	Female	10.9	5.36	1.10268	3	1	BSH
855	Male	10.2	4.5	1.08981	3	1	BSH
856	Female	9.4	4.28	1.267	3	1	BSH
857	Female	10.1	4.5	1.11653	3	1	BSH
858	Female	9.1	3.76	1.20543	3	1	BSH
859	Female	9.2	3.79	1.18285	3	1	BSH
860	Male	9.6	4.23	1.18904	3	1	BSH
861	Female	9.3	3.57	1.08497	3	1	BSH
862	Female	9.4	3.42	1.01241	3	1	BSH
863	Male	12.3	6.36	0.972187	3	1	BSH
864	Male	12.1	6.29	1.00102	3	1	BSH
865	Female	12.7	7.42	1.04842	3	1	BSH
866	Male	12.4	5.67	0.849634	3	1	BSH
867	Male	12.7	7.06	0.99755	3	1	BSH
868	Male	12.3	7.05	1.07766	3	1	BSH
869	Male	12.4	6.33	0.948533	3	1	BSH
870	Male	12.4	6.09	0.91257	3	1	BSH
871	Female	10.5	4.43	0.999079	3	1	BSH
872	Male	11.9	5.63	0.933455	3	1	BSH
873	Male	11.3	4.99	0.939535	3	1	BSH
874	Female	11.8	5.67	0.959791	3	1	BSH
875	Female	10.3	4.55	1.07581	3	1	BSH
876	Female	10.5	5.23	1.1795	3	1	BSH
877	Female	9.4	3.76	1.11306	3	1	BSH
878	Female	10.1	4.19	1.03961	3	1	BSH
879	Male	10.4	4.5	1.03902	3	1	BSH
880	Male	9.8	3.92	1.04745	3	1	BSH
881	Female	9.6	3.15	0.885457	3	1	BSH
882	Female	9	3.55	1.16944	3	1	BSH
883	Female	10.6	4.24	0.934208	3	1	BSH
884	Female	9.2	3.26	1.01743	3	1	BSH
885	Male	9.7	3.36	0.920733	3	1	BSH
886	Female	8.9	3.08	1.04287	3	1	BSH
887	Female	8.5	2.66	1.00844	3	1	BSH
888	Male	8	2.66	1.17049	3	1	BSH
889	Male	9.2	3.27	1.02056	3	1	BSH
890	Male	7.8	2.37	1.10984	3	1	BSH
891	Female	8.5	2.61	0.989483	3	1	BSH
892	Female	8.6	2.93	1.07932	3	1	BSH
893	Male	7.2	2.01	1.14591	3	1	BSH
894	Male	7.2	1.9	1.0832	3	1	BSH
895	Male	8.4	2.71	1.05772	3	1	NSH
896	Male	9.1	3.42	1.09643	3	1	NSH
897	Female	6.8	1.69	1.10882	3	1	NSH
898	Male	8.5	2.61	0.989483	3	1	NSH
899	Male	7.9	2.66	1.20724	3	1	NSH
900	Male	8.9	3.83	1.29681	3	1	NSH
901	Male	8.4	3.15	1.22945	3	1	NSH
902	Male	8.3	2.85	1.14559	3	1	NSH
903	Male	9.7	3.85	1.05501	3	1	NSH
904	Male	7.7	3.07	1.48396	3	1	NSH
905	Female	8.5	3.65	1.38376	3	1	NSH
906	Male	9	3.33	1.09697	3	1	NSH
907	Male	9.1	3.97	1.27276	3	1	NSH
908	Male	7.4	2.02	1.07661	3	1	NSH
909	Male	7.6	2.3	1.14807	3	1	NSH
910	Male	7	1.93	1.1792	3	1	NSH
911	Female	8.3	3.03	1.21795	3	1	NSH
912	Female	8.9	2.75	0.931133	3	1	NSH
913	Male	8.2	3.85	1.59436	3	1	NSH
914	Male	6.9	1.75	1.10771	3	1	NSH
915	Male	8.1	2.51	1.07127	3	1	NSH
916	Male	8.9	3.31	1.12074	3	1	NSH
917	Female	12.3	7.21	1.10212	4	1	NSH
918	Female	10	4.44	1.12892	4	1	NSH
919	Female	12.1	7.73	1.23019	4	1	NSH
920	Male	12	6.13	0.995663	4	1	NSH
921	Male	12	5.96	0.968051	4	1	NSH
922	Male	12	6.28	1.02003	4	1	NSH
923	Female	12.5	7.58	1.11364	4	1	NSH
924	Female	12	6.31	1.0249	4	1	NSH
925	Female	10.5	5.7	1.2855	4	1	NSH
926	Female	10.1	5.03	1.24803	4	1	NSH
927	Male	8.4	2.84	1.10846	4	1	NSH
928	Female	8	3.32	1.46091	4	1	NSH
929	Male	9.3	3.29	0.999872	4	1	NSH
930	Male	8.6	2.74	1.00933	4	1	NSH
931	Male	7	1.56	0.953132	4	1	NSH
932	Male	6.1	1.06	0.908332	4	1	NSH
933	Female	7	1.66	1.01423	4	1	NSH
934	Male	9.3	3.29	0.999872	4	1	NSH
935	Male	8.3	2.92	1.17373	4	1	NSH
936	Female	8	2.59	1.13968	4	1	NSH
937	Male	7.6	2.17	1.08318	4	1	NSH
938	Female	7.3	2.08	1.14629	4	1	NSH
939	Male	5.4	0.64	0.740007	4	1	NSH
940	Female	9	3.7	1.21886	4	1	NSH
941	Male	10.1	4.19	1.03961	4	1	NSH
942	Male	10.5	4.15	0.935932	4	1	NSH
943	Male	8.6	2.38	0.876717	4	1	NSH
944	Female	9.5	3.99	1.15082	4	1	NSH
945	Male	8.6	2.63	0.968809	4	1	NSH
946	Female	8.4	2.53	0.987464	4	1	NSH
947	Female	7.9	2.31	1.04839	4	1	NSH
948	Female	8.5	2.5	0.94778	4	1	NSH
949	Male	7.6	2.06	1.02827	4	1	NSH
950	Male	7.7	2.33	1.12627	4	1	NSH
951	Female	7.9	2.11	0.957623	4	1	NSH
952	Male	8	2	0.880064	4	1	NSH
953	Female	7.8	2.08	0.974034	4	1	NSH
954	Male	7.88	1.91	0.872271	4	1	NSH
955	Male	7.4	1.82	0.970017	4	1	NSH
956	Male	6.6	1.36	0.960239	4	1	NSH
957	Male	6.5	1.28	0.938314	4	1	NSH
958	Male	9.2	2.72	0.848903	4	1	NSH
959	Male	11	4.32	0.869	4	1	NSH
960	Male	8.5	3.51	1.33068	4	1	NSH
961	Female	9.6	3.45	0.969786	4	1	NSH
962	Female	10.5	4.75	1.07125	4	1	NSH
963	Female	9.6	3.9	1.09628	4	1	NSH
964	Male	6.8	1.32	0.866057	4	1	NSH
965	Male	8	2.02	0.888865	4	1	NSH
966	Female	9.5	3.56	1.0268	4	1	NSH
967	Male	8.5	3.03	1.14871	4	1	NSH
968	Female	10.2	4.31	1.0438	4	1	NSH
969	Female	9.2	4	1.24839	4	1	NSH
970	Male	10	3.13	0.795836	4	1	NSH
971	Male	11.7	5.72	0.988723	4	1	NSH
972	Female	9.2	3.84	1.19845	4	1	NSH
973	Male	8.9	3.66	1.23925	4	1	NSH
974	Male	8.7	3.74	1.3391	4	1	NSH
975	Male	8.2	2.94	1.21751	4	1	NSH
976	Male	8	2.15	0.946069	4	1	NSH
977	Female	9.4	4.44	1.31436	4	1	NSH
978	Male	10.5	4.04	0.911124	4	1	NSH
979	Female	11.2	3.2	0.615817	4	1	NSH
980	Female	9	3.72	1.22545	4	1	NSH
981	Male	9.4	3.47	1.02721	4	1	NSH
982	Male	9.5	5.39	1.55462	4	1	NSH
983	Male	9.2	2.18	0.68037	4	1	NSH
984	Male	8.7	3.73	1.33552	4	1	NSH
985	Male	9.1	3.29	1.05475	4	1	NSH
986	Female	9.4	3.74	1.10714	4	1	NSH
987	Male	8.2	3.4	1.408	4	1	NSH
988	Female	11.7	5.75	0.993909	4	1	NSH
989	Female	9	3.17	1.04426	4	1	NSH
990	Male	4.5	0.42	0.760208	4	1	NSH
991	Male	9.5	3	0.865279	4	1	NSH
992	Female	11.5	5.89	1.06218	4	1	NSH
993	Female	8.6	3.01	1.10879	4	1	NSH
994	Female	9.5	3.35	0.966228	4	1	NSH
995	Female	9.5	3.5	1.00949	4	1	NSH
996	Male	10.5	4.73	1.06674	4	1	NSH
997	Female	8.3	2.74	1.10138	4	1	NSH
998	Female	8	2.22	0.976871	4	1	NSH
999	Female	9.7	3.49	0.956357	4	1	NSH
1000	Female	11.2	6.67	1.28359	4	1	NSH
1001	Male	10.2	3.59	0.86943	4	1	BSH
1002	Male	10.2	3.49	0.845212	4	1	BSH
1003	Male	8.9	2.18	0.738134	4	1	BSH
1004	Male	9.2	2.73	0.852024	4	1	BSH
1005	Male	8.4	2	0.780604	4	1	BSH
1006	Female	8.7	2.69	0.963149	4	1	BSH
1007	Male	9.1	2.4	0.769426	4	1	BSH
1008	Male	8.4	2.32	0.905501	4	1	BSH
1009	Female	7.4	1.64	0.874081	4	1	BSH
1010	Male	9.4	2.53	0.748948	4	1	BSH
1011	Male	8.8	2.05	0.713666	4	1	BSH
1012	Male	10.1	3.45	0.856006	4	1	BSH
1013	Male	10.6	4.63	1.02014	4	1	BSH
1014	Male	9.5	2.45	0.706644	4	1	BSH
1015	Male	7.9	1.92	0.871391	4	1	BSH
1016	Male	9.4	2.65	0.784471	4	1	BSH
1017	Female	7.3	1.52	0.837675	4	1	BSH
1018	Female	8.2	1.84	0.761979	4	1	BSH
1019	Female	8.7	2.47	0.884378	4	1	BSH
1020	Male	7.5	1.58	0.814772	4	1	BSH
1021	Male	9.4	2.77	0.819994	4	1	BSH
1022	Male	10.4	3.79	0.875086	4	1	BSH
1023	Female	8.1	2.15	0.917618	4	1	BSH
1024	Female	7.7	1.88	0.908747	4	1	BSH
1025	Female	7.7	2.01	0.971586	4	1	BSH
1026	Male	7.4	1.63	0.868751	4	1	BSH
1027	Male	9.7	3.34	0.915253	4	1	BSH
1028	Male	7.8	1.68	0.78672	4	1	BSH
1029	Male	8.4	1.95	0.761089	4	1	BSH
1030	Male	8	1.91	0.840461	4	1	BSH
1031	Male	7.5	1.4	0.72195	4	1	BSH
1032	Male	7.3	1.45	0.799098	4	1	BSH
1033	Male	7.5	1.56	0.804458	4	1	BSH
1034	Male	6.5	0.93	0.681744	4	1	BSH
1035	Female	9.3	2.61	0.793211	4	1	BSH
1036	Male	8.7	2.22	0.794866	4	1	BSH
1037	Male	8.7	2.14	0.766222	4	1	BSH
1038	Female	7.9	1.76	0.798775	4	1	BSH
1039	Male	11.4	3.45	0.635662	4	1	BSH
1040	Male	8.2	2.18	0.902779	4	1	BSH
1041	Male	7.9	1.78	0.807852	4	1	BSH
1042	Female	12	3.82	0.620462	4	1	BSH
1043	Male	9.1	2.1	0.673248	4	1	BSH
1044	Male	10.3	3.72	0.879566	4	1	BSH
1045	Male	7.9	1.89	0.857776	4	1	BSH
1046	Female	8.4	1.82	0.71035	4	1	BSH
1047	Female	9.9	3.01	0.784467	4	1	BSH
1048	Male	9.7	3.9	1.06871	5	1	NSH
1049	Female	9.5	3.69	1.06429	5	1	NSH
1050	Female	10.4	4.45	1.02748	5	1	NSH
1051	Male	10.5	4.51	1.01712	5	1	NSH
1052	Male	9.4	3.68	1.08938	5	1	NSH
1053	Male	9.8	3.82	1.02073	5	1	NSH
1054	Male	10.5	4.46	1.00584	5	1	NSH
1055	Female	9.5	3.59	1.03545	5	1	NSH
1056	Male	9.4	3.36	0.99465	5	1	NSH
1057	Male	8.4	2.67	1.04211	5	1	NSH
1058	Male	9	3.11	1.0245	5	1	NSH
1059	Male	8.4	2.69	1.04991	5	1	NSH
1060	Male	7.2	2.13	1.21433	5	1	NSH
1061	Female	9.1	2.77	0.888046	5	1	NSH
1062	Male	8.4	2.66	1.0382	5	1	NSH
1063	Male	7.7	1.93	0.932916	5	1	NSH
1064	Male	8	2.31	1.01647	5	1	NSH
1065	Male	8	2.31	1.01647	5	1	NSH
1066	Male	8.2	2.5	1.0353	5	1	NSH
1067	Male	8.4	2.43	0.948434	5	1	NSH
1068	Male	7.8	2.1	0.9834	5	1	NSH
1069	Male	8.3	2.3	0.924514	5	1	NSH
1070	Male	8.6	2.6	0.957758	5	1	NSH
1071	Female	7.3	1.96	1.08016	5	1	NSH
1072	Female	7.8	2.22	1.03959	5	1	NSH
1073	Male	6.5	1.87	1.37082	5	1	NSH
1074	Male	7.8	1.84	0.861646	5	1	NSH
1075	Male	6.1	2.13	1.82523	5	1	NSH
1076	Male	7.9	2.06	0.93493	5	1	NSH
1077	Male	6.7	2.01	1.36768	5	1	NSH
1078	Male	7.5	1.84	0.948848	5	1	NSH
1079	Male	7.7	2.02	0.97642	5	1	NSH
1080	Male	7.6	1.92	0.958387	5	1	NSH
1081	Male	7.7	1.79	0.865243	5	1	NSH
1082	Male	7.7	1.72	0.831407	5	1	NSH
1083	Male	7.8	2.22	1.03959	5	1	NSH
1084	Male	7.3	1.63	0.898296	5	1	NSH
1085	Male	7	1.58	0.965352	5	1	NSH
1086	Male	6.8	1.79	1.17443	5	1	NSH
1087	Male	7.4	1.67	0.89007	5	1	NSH
1088	Male	6.4	1.24	0.944302	5	1	NSH
1089	Male	6.6	1.39	0.981421	5	1	NSH
1090	Male	7	1.42	0.867595	5	1	NSH
1091	Male	6.8	1.11	0.728275	5	1	NSH
1092	Male	6.8	1.53	1.00384	5	1	NSH
1093	Male	6.5	1.23	0.901661	5	1	NSH
1094	Male	6.8	1.48	0.971034	5	1	NSH
1095	Male	6	1.01	0.901374	5	1	NSH
1096	Female	6.2	1.17	0.963311	5	1	NSH
1097	Male	6	1.15	1.02632	5	1	NSH
1098	Male	6	1.04	0.928147	5	1	NSH
1099	Male	6.1	1.03	0.882624	5	1	NSH
1100	Male	6.1	1	0.856917	5	1	NSH
1101	Male	5.5	0.87	0.961584	5	1	NSH
1102	Female	6	1.15	1.02632	5	1	NSH
1103	Female	5	0.98	1.36911	5	1	NSH
1104	Male	5.9	0.91	0.846382	5	1	NSH
1105	Male	5	0.7	0.977933	5	1	NSH
1106	Male	9.9	4.14	1.07897	5	1	BSH
1107	Male	10	4.17	1.06027	5	1	BSH
1108	Male	10.5	5.63	1.26971	5	1	BSH
1109	Male	10.9	5.15	1.05948	5	1	BSH
1110	Male	11	5.16	1.03797	5	1	BSH
1111	Female	9.9	4.36	1.1363	5	1	BSH
1112	Male	9.6	4.23	1.18904	5	1	BSH
1113	Male	10.8	5.06	1.06482	5	1	BSH
1114	Female	12.5	7.22	1.06075	5	1	BSH
1115	Female	10.5	4.8	1.08252	5	1	BSH
1116	Female	11.8	6.57	1.11214	5	1	BSH
1117	Male	8.4	3.44	1.34264	5	1	BSH
1118	Female	12.3	6.99	1.06849	5	1	BSH
1119	Male	9.5	4.52	1.30369	5	1	BSH
1120	Male	10.4	4.87	1.12445	5	1	BSH
1121	Male	11.3	5.93	1.11652	5	1	BSH
1122	Male	8.8	3.36	1.16972	5	1	BSH
1123	Female	9	3.87	1.27486	5	1	BSH
1124	Female	12.4	7.36	1.10288	5	1	BSH
1125	Male	12.7	7.39	1.04418	5	1	BSH
1126	Male	8.2	2.79	1.15539	5	1	BSH
1127	Male	7.3	2.03	1.11874	5	1	BSH
1128	Male	9.2	3.65	1.13915	5	1	BSH
1129	Male	7.9	2.51	1.13916	5	1	BSH
1130	Male	10.2	4.68	1.13341	5	1	BSH
1131	Male	10.6	6.01	1.3242	5	1	BSH
1132	Female	9.1	3.26	1.04514	5	1	BSH
1133	Female	8.5	3.06	1.16008	5	1	BSH
1134	Female	7.3	2.05	1.12976	5	1	BSH
1135	Male	7	1.75	1.06922	5	1	BSH
1136	Male	5.7	1.37	1.38695	5	1	BSH
1137	Male	7.2	1.9	1.0832	5	1	BSH
1138	Male	6.6	1.55	1.09439	5	1	BSH
1139	Male	8.3	2.81	1.12951	5	1	BSH
1140	Male	8.2	2.41	0.998026	5	1	BSH
1141	Male	6.4	1.36	1.03569	5	1	BSH
1142	Male	6.7	1.36	0.925394	5	1	BSH
1143	Male	6.5	1.33	0.974967	5	1	BSH
1144	Male	6	1.15	1.02632	5	1	BSH
1145	Male	5.4	0.86	0.994384	5	1	BSH
1146	Male	5.4	0.77	0.89032	5	1	BSH
1147	Male	5.4	0.81	0.936571	5	1	BSH
1148	Male	4.3	0.45	0.910807	5	1	BSH
1149	Male	4.7	0.52	0.845797	5	1	BSH
1150	Male	9.2	3.55	1.10794	5	1	NSH
1151	Male	10.1	4.39	1.08924	5	1	NSH
1152	Male	11.1	4.8	0.944315	5	1	NSH
1153	Female	11	5.79	1.1647	5	1	NSH
1154	Female	10	4.55	1.15689	5	1	NSH
1155	Male	10.3	4.1	0.969414	5	1	NSH
1156	Male	11.3	4.68	0.881168	5	1	NSH
1157	Male	11.2	5.66	1.08923	5	1	NSH
1158	Male	9.5	3.97	1.14505	5	1	NSH
1159	Male	7.1	1.67	0.985378	5	1	NSH
1160	Male	10.7	4.84	1.04208	5	1	NSH
1161	Female	10	4.9	1.24588	5	1	NSH
1162	Male	10	4.76	1.21028	5	1	NSH
1163	Female	13.7	6.63	0.77756	5	1	NSH
1164	Male	9.6	3.97	1.11596	5	1	NSH
1165	Male	10.4	4.17	0.962825	5	1	NSH
1166	Male	9.5	3.8	1.09602	5	1	NSH
1167	Male	10.7	4.22	0.908587	5	1	NSH
1168	Male	8.8	3.2	1.11401	5	1	NSH
1169	Male	9.1	3.31	1.06117	5	1	NSH
1170	Male	11.2	6.08	1.17005	5	1	NSH
1171	Female	9.6	3.79	1.06536	5	1	NSH
1172	Male	10.3	4.46	1.05453	5	1	NSH
1173	Male	10.1	4.62	1.1463	5	1	NSH
1174	Male	10.3	4.55	1.07581	5	1	NSH
1175	Male	11.2	5.4	1.03919	5	1	NSH
1176	Male	9.1	3.7	1.1862	5	1	NSH
1177	Female	10	4.37	1.11112	5	1	NSH
1178	Male	10.1	4.09	1.0148	5	1	NSH
1179	Male	8.4	2.4	0.936725	5	1	NSH
1180	Female	6.2	0.99	0.815109	5	1	NSH
1181	Male	6.3	1.06	0.839086	5	1	NSH
1182	Male	5.5	0.64	0.707372	5	1	NSH
1183	Female	9	3.7	1.21886	5	1	NSH
1184	Male	10.1	4.19	1.03961	5	1	NSH
1185	Male	10.5	4.15	0.935932	5	1	NSH
1186	Male	8.6	2.38	0.876717	5	1	NSH
1187	Female	9.5	3.99	1.15082	5	1	NSH
1188	Male	8.6	2.63	0.968809	5	1	NSH
1189	Female	8.4	2.53	0.987464	5	1	NSH
1190	Female	7.9	2.31	1.04839	5	1	NSH
1191	Female	8.5	2.5	0.94778	5	1	NSH
1192	Male	7.6	2.06	1.02827	5	1	NSH
1193	Male	7.7	2.33	1.12627	5	1	NSH
1194	Female	7.9	2.11	0.957623	5	1	NSH
1195	Male	8	2	0.880064	5	1	NSH
1196	Female	7.8	2.08	0.974034	5	1	NSH
1197	Male	7.8	1.91	0.894426	5	1	NSH
1198	Male	7.4	1.82	0.970017	5	1	NSH
1199	Male	6.6	1.36	0.960239	5	1	NSH
1200	Male	6.5	1.28	0.938314	5	1	NSH
1201	Male	9	2.91	0.958615	5	1	NSH
1202	Male	9.3	3.68	1.1184	5	1	NSH
1203	Female	10.3	3.61	0.853557	5	1	NSH
1204	Male	8.8	2.48	0.863362	5	1	NSH
1205	Male	9.4	2.67	0.790392	5	1	NSH
1206	Female	8.5	2.76	1.04635	5	1	NSH
1207	Male	10.1	2.63	0.652549	6	2	NSH
1208	Male	9.5	2.18	0.628769	6	2	NSH
1209	Male	9.2	2.15	0.671008	6	2	NSH
1210	Male	8.5	1.89	0.716522	6	2	NSH
1211	Male	12	3.42	0.555492	6	2	NSH
1212	Male	9	1.99	0.655548	6	2	NSH
1213	Male	8.7	1.75	0.626584	6	2	NSH
1214	Female	8.7	2.21	0.791286	6	2	NSH
1215	Male	8.4	1.76	0.686932	6	2	NSH
1216	Female	8.7	2.01	0.719676	6	2	NSH
1217	Male	8.5	1.66	0.629326	6	2	NSH
1218	Female	8	1.62	0.712852	6	2	NSH
1219	Male	8.2	1.86	0.770261	6	2	NSH
1220	Male	9.5	2.6	0.749908	6	2	NSH
1221	Male	8.2	1.79	0.741273	6	2	NSH
1222	Male	7.6	1.31	0.653899	6	2	NSH
1223	Male	9.4	2.05	0.606855	6	2	NSH
1224	Male	9	2.02	0.665431	6	2	NSH
1225	Male	8.8	1.9	0.661446	6	2	NSH
1226	Male	8	1.49	0.655648	6	2	NSH
1227	Male	8.5	1.72	0.652073	6	2	NSH
1228	Male	7.5	1.35	0.696166	6	2	NSH
1229	Male	8	1.53	0.673249	6	2	NSH
1230	Male	8.5	2.02	0.765807	6	2	NSH
1231	Male	9	2.09	0.68849	6	2	NSH
1232	Male	9	1.88	0.619312	6	2	NSH
1233	Female	8.8	2.2	0.765885	6	2	NSH
1234	Male	9	2.64	0.869672	6	2	NSH
1235	Male	7.5	1.58	0.814772	6	2	NSH
1236	Female	7.3	1.78	0.980961	6	2	NSH
1237	Male	7	1.35	0.824826	6	2	NSH
1238	Female	6.9	1.16	0.734254	6	2	NSH
1239	Male	7.7	1.68	0.812072	6	2	NSH
1240	Female	7	1.42	0.867595	6	2	NSH
1241	Male	8	1.56	0.68645	6	2	NSH
1242	Female	8	1.57	0.69085	6	2	NSH
1243	Male	5.9	0.75	0.697568	6	2	NSH
1244	Female	5.7	0.67	0.678288	6	2	NSH
1245	Female	6.4	0.84	0.639688	6	2	NSH
1246	Male	11.8	4.49	0.760046	6	2	BSH
1247	Male	12.7	4.4	0.621702	6	2	BSH
1248	Male	9.4	3.44	1.01833	6	2	BSH
1249	Male	11.1	5.25	1.03284	6	2	BSH
1250	Male	11.7	4.23	0.731171	6	2	BSH
1251	Male	10	3.73	0.948393	6	2	BSH
1252	Male	9.3	3.38	1.02722	6	2	BSH
1253	Male	9.5	3.39	0.977765	6	2	BSH
1254	Male	9.3	3.11	0.945167	6	2	BSH
1255	Male	9.4	2.91	0.861438	6	2	BSH
1256	Male	10.8	4.21	0.885943	6	2	BSH
1257	Male	8.4	2.51	0.979658	6	2	BSH
1258	Male	9.5	3.13	0.902774	6	2	BSH
1259	Male	9.6	3.41	0.958542	6	2	BSH
1260	Male	9.4	2.75	0.814074	6	2	BSH
1261	Male	9.4	2.95	0.873279	6	2	BSH
1262	Male	9.3	2.56	0.778016	6	2	BSH
1263	Male	8.9	2.25	0.761836	6	2	BSH
1264	Male	8.1	2.23	0.951761	6	2	BSH
1265	Male	8.8	2.77	0.964319	6	2	BSH
1266	Male	8.3	2.14	0.8602	6	2	BSH
1267	Male	9	2.91	0.958615	6	2	BSH
1268	Male	7.7	2.04	0.986087	6	2	BSH
1269	Male	7.7	2.04	0.986087	6	2	BSH
1270	Male	8.8	2.28	0.793736	6	2	BSH
1271	Male	8.8	2.14	0.744997	6	2	BSH
1272	Male	7.8	1.97	0.922523	6	2	BSH
1273	Male	8.5	2.19	0.830256	6	2	BSH
1274	Male	8.4	2.14	0.835247	6	2	BSH
1275	Male	7.5	1.81	0.933378	6	2	BSH
1276	Male	7.9	1.9	0.862314	6	2	BSH
1277	Male	7.3	1.8	0.991983	6	2	BSH
1278	Male	7.3	1.68	0.925851	6	2	BSH
1279	Male	6.9	1.36	0.86085	6	2	BSH
1280	Male	9.4	3.09	0.914723	6	2	NSH
1281	Male	11	3.87	0.778479	6	2	NSH
1282	Male	9.5	2.68	0.772982	6	2	NSH
1283	Female	10.4	4.4	1.01593	6	2	NSH
1284	Male	9.6	3.02	0.848914	6	2	NSH
1285	Male	8.8	2.65	0.922544	6	2	NSH
1286	Male	9.6	2.77	0.77864	6	2	NSH
1287	Male	9.2	2.93	0.914443	6	2	NSH
1288	Male	8.8	2.73	0.950394	6	2	NSH
1289	Male	10.3	4.11	0.971779	6	2	NSH
1290	Male	11.5	4.58	0.825942	6	2	NSH
1291	Male	9.6	3.62	1.01757	6	2	NSH
1292	Male	10	3.24	0.823805	6	2	NSH
1293	Male	8.1	1.97	0.840794	6	2	NSH
1294	Female	8	1.76	0.774456	6	2	NSH
1295	Female	9.5	3.26	0.94027	6	2	NSH
1296	Male	8.6	2.14	0.788308	6	2	NSH
1297	Male	8.7	2.87	1.0276	6	2	NSH
1298	Male	9.7	2.99	0.819343	6	2	NSH
1299	Male	9.1	2.7	0.865604	6	2	NSH
1300	Female	12	6.44	1.04601	6	2	NSH
1301	Female	11.1	5.01	0.985629	6	2	NSH
1302	Female	10.8	5.32	1.11953	6	2	NSH
1303	Male	10.1	4.15	1.02969	6	2	NSH
1304	Male	9.4	3.74	1.10714	6	2	NSH
1305	Male	10.2	4.2	1.01716	6	2	NSH
1306	Female	12.2	5.14	0.801623	6	2	NSH
1307	Female	9.7	3.76	1.03034	6	2	NSH
1308	Male	9.4	4.08	1.20779	6	2	NSH
1309	Male	11	5.53	1.1124	6	2	NSH
1310	Female	10.2	4.6	1.11403	6	2	NSH
1311	Male	9	3.29	1.0838	6	2	NSH
1312	Male	9.9	4.54	1.18322	6	2	NSH
1313	Female	11.2	5.35	1.02957	6	2	NSH
1314	Female	9.7	4	1.09611	6	2	NSH
1315	Female	10	3.93	0.999245	6	2	NSH
1316	Male	9.2	3.39	1.05801	6	2	NSH
1317	Male	9.7	3.81	1.04405	6	2	NSH
1318	Male	9.5	3.46	0.997955	6	2	NSH
1319	Female	10.5	5.05	1.13891	6	2	NSH
1320	Female	10.4	4.01	0.925882	6	2	NSH
1321	Male	11	4.94	0.993718	6	2	NSH
1322	Male	11.2	5.22	1.00455	6	2	NSH
1323	Female	10.1	5.13	1.27284	6	2	NSH
1324	Male	9.8	4.22	1.12761	6	2	NSH
1325	Male	10.2	4.22	1.022	6	2	NSH
1326	Male	9	2.49	0.820258	6	2	NSH
1327	Female	9.8	4.09	1.09287	6	2	NSH
1328	Male	10.1	4.6	1.14134	6	2	NSH
1329	Male	7.6	2.33	1.16304	6	2	NSH
1330	Female	10.5	5.1	1.15018	6	2	NSH
1331	Male	11.5	5.73	1.03333	6	2	NSH
1332	Female	9.4	3.45	1.02129	6	2	NSH
1333	Male	10.5	5.73	1.29226	6	2	NSH
1334	Male	9.9	3.73	0.972113	6	2	NSH
1335	Female	9.5	4.53	1.30657	6	2	NSH
1336	Male	6.7	1.38	0.939002	6	2	NSH
1337	Male	6	1	0.89245	6	2	NSH
1338	Male	6.5	1.26	0.923653	6	2	NSH
1339	Male	10.6	4.72	1.03997	7	2	BSH
1340	Male	12.4	5.67	0.849634	7	2	BSH
1341	Male	10.1	4.11	1.01976	7	2	BSH
1342	Male	9.7	3.41	0.934435	7	2	BSH
1343	Male	10.2	4.52	1.09466	7	2	BSH
1344	Male	9.6	3.71	1.04287	7	2	BSH
1345	Male	8	2.29	1.00767	7	2	BSH
1346	Female	8.8	3.04	1.05831	7	2	BSH
1347	Female	9.9	3.19	0.831379	7	2	BSH
1348	Female	9.3	3.5	1.06369	7	2	BSH
1349	Male	10.1	4.02	0.997433	7	2	BSH
1350	Male	8.7	2.31	0.827091	7	2	BSH
1351	Male	10.6	4.75	1.04658	7	2	BSH
1352	Male	11.4	5.49	1.01153	7	2	BSH
1353	Female	8.5	2.89	1.09563	7	2	BSH
1354	Male	11	4.96	0.997741	7	2	BSH
1355	Male	10.1	4.27	1.05946	7	2	BSH
1356	Female	9	3.34	1.10027	7	2	BSH
1357	Male	10.9	4.66	0.958674	7	2	BSH
1358	Female	8.8	3.42	1.1906	7	2	BSH
1359	Male	10.7	4.15	0.893516	7	2	BSH
1360	Male	10	3.64	0.925509	7	2	BSH
1361	Male	7.5	1.7	0.876653	7	2	BSH
1362	Male	10.9	4.25	0.874327	7	2	BSH
1363	Female	9.6	4.03	1.13282	7	2	BSH
1364	Female	7.9	2.95	1.33886	7	2	BSH
1365	Female	10.3	6.21	1.46831	7	2	NSH
1366	Female	9.3	4.57	1.38888	7	2	NSH
1367	Female	10.4	4.93	1.1383	7	2	NSH
1368	Male	9.6	4.81	1.35208	7	2	NSH
1369	Male	10.5	5.06	1.14116	7	2	NSH
1370	Male	8.4	3.79	1.47925	7	2	NSH
1371	Male	10.5	5.62	1.26745	7	2	NSH
1372	Female	9	3.77	1.24192	7	2	NSH
1373	Male	9.6	3.48	0.978219	7	2	NSH
1374	Male	9.5	5.42	1.56327	7	2	NSH
1375	Female	9	4.17	1.37369	7	2	NSH
1376	Male	9.4	3.99	1.18115	7	2	NSH
1377	Female	9.4	3.72	1.10122	7	2	NSH
1378	Female	9.3	3.07	0.933011	7	2	NSH
1379	Female	9.7	3.86	1.05775	7	2	NSH
1380	Female	10.5	5.18	1.16822	7	2	NSH
1381	Female	9.4	4.52	1.33804	7	2	NSH
1382	Female	10.3	4.49	1.06163	7	2	NSH
1383	Female	10	4.46	1.134	7	2	NSH
1384	Male	10.1	5.44	1.34976	7	2	NSH
1385	Female	10	3.87	0.983989	7	2	NSH
1386	Female	8.7	4.25	1.5217	7	2	NSH
1387	Female	9.7	3.97	1.08789	7	2	NSH
1388	Female	10.1	4.37	1.08427	7	2	NSH
1389	Female	10.3	4.14	0.978872	7	2	NSH
1390	Female	9.6	4.04	1.13563	7	2	NSH
1391	Male	9.7	4.54	1.24409	7	2	NSH
1392	Male	9	3.63	1.1958	7	2	NSH
1393	Male	10	4.9	1.24588	7	2	NSH
1394	Male	10.5	5.13	1.15695	7	2	NSH
1395	Male	7.6	1.84	0.918454	7	2	NSH
1396	Male	7.8	1.98	0.927206	7	2	NSH
1397	Male	7	1.56	0.953132	7	2	NSH
1398	Male	7	1.56	0.953132	7	2	NSH
1399	Male	7.6	1.84	0.918454	7	2	NSH
1400	Male	7.5	1.79	0.923064	7	2	NSH
1401	Male	8	2.01	0.884464	7	2	NSH
1402	Male	8.5	2.41	0.91366	7	2	NSH
1403	Male	7.4	2.48	1.32178	7	2	NSH
1404	Male	7.2	1.6	0.912171	7	2	NSH
1405	Male	7.6	1.64	0.818622	7	2	NSH
1406	Male	7.3	1.99	1.09669	7	2	NSH
1407	Male	7.6	1.74	0.868538	7	2	NSH
1408	Male	7.4	1.77	0.943368	7	2	NSH
1409	Male	7.7	1.74	0.841075	7	2	NSH
1410	Male	7.3	1.57	0.86523	7	2	NSH
1411	Male	7.2	1.66	0.946377	7	2	NSH
1412	Male	6.7	1.23	0.836937	7	2	NSH
1413	Male	6.6	1.34	0.946118	7	2	NSH
1414	Male	7.4	1.73	0.922049	7	2	NSH
1415	Male	7.8	1.66	0.777354	7	2	NSH
1416	Male	6.9	1.43	0.905158	7	2	NSH
1417	Male	6.6	1.37	0.9673	7	2	NSH
1418	Male	6.8	1.38	0.905423	7	2	NSH
1419	Male	6.7	1.4	0.952611	7	2	NSH
1420	Male	6.6	1.23	0.868451	7	2	NSH
1421	Male	6.1	1.3	1.11399	7	2	NSH
1422	Male	6.8	1.31	0.859496	7	2	NSH
1423	Male	7.1	1.61	0.949975	7	2	NSH
1424	Male	6.5	0.95	0.696405	7	2	NSH
1425	Male	6.6	1.6	1.12969	7	2	NSH
1426	Male	6.7	1.25	0.850546	7	2	NSH
1427	Male	6.4	1.08	0.822456	7	2	NSH
1428	Male	5.6	0.98	1.03624	7	2	NSH
1429	Male	5.7	0.86	0.870638	7	2	NSH
1430	Male	6.2	1.08	0.88921	7	2	NSH
1431	Male	5.6	0.85	0.898777	7	2	NSH
1432	Male	5.7	0.86	0.870638	7	2	NSH
1433	Male	5.5	0.85	0.939479	7	2	NSH
1434	Male	5	0.63	0.88014	7	2	NSH
1435	Male	4.6	0.65	1.11464	7	2	NSH
1436	Male	5	0.7	0.977933	7	2	NSH
